# Supplementary material for: Empagliflozin inhibits coronary microvascular dysfunction and reduces cardiac pericyte loss in db/db mice
Source: Front Cardiovasc Med. 2022 Dec 16;9:995216. doi: 10.3389/fcvm.2022.995216 (PMC9800791; doi:10.3389/fcvm.2022.995216)
Supplement: Supplementary file 3 [file Data_Sheet_1.ZIP]

Archive with 123 entries (109 files):
- 0801σÄƒσoïμò░μì«20221124Σ┐«μö╣/
- __MACOSX/._0801σÄƒσoïμò░μì«20221124Σ┐«μö╣
- 0801σÄƒσoïμò░μì«20221124Σ┐«μö╣/Figure5/
- __MACOSX/0801σÄƒσoïμò░μì«20221124Σ┐«μö╣/._Figure5
- 0801σÄƒσoïμò░μì«20221124Σ┐«μö╣/.DS_Store
- __MACOSX/0801σÄƒσoïμò░μì«20221124Σ┐«μö╣/._.DS_Store
- 0801σÄƒσoïμò░μì«20221124Σ┐«μö╣/Figure2/
- __MACOSX/0801σÄƒσoïμò░μì«20221124Σ┐«μö╣/._Figure2
- 0801σÄƒσoïμò░μì«20221124Σ┐«μö╣/Figure3/
- __MACOSX/0801σÄƒσoïμò░μì«20221124Σ┐«μö╣/._Figure3
- 0801σÄƒσoïμò░μì«20221124Σ┐«μö╣/Figure4/
- __MACOSX/0801σÄƒσoïμò░μì«20221124Σ┐«μö╣/._Figure4
- 0801σÄƒσoïμò░μì«20221124Σ┐«μö╣/Figure1/
- __MACOSX/0801σÄƒσoïμò░μì«20221124Σ┐«μö╣/._Figure1
- 0801σÄƒσoïμò░μì«20221124Σ┐«μö╣/Figure5/db:db/
- __MACOSX/0801σÄƒσoïμò░μì«20221124Σ┐«μö╣/Figure5/._db:db
- 0801σÄƒσoïμò░μì«20221124Σ┐«μö╣/Figure5/.DS_Store
- __MACOSX/0801σÄƒσoïμò░μì«20221124Σ┐«μö╣/Figure5/._.DS_Store
- 0801σÄƒσoïμò░μì«20221124Σ┐«μö╣/Figure5/db:db+EMPA/
- __MACOSX/0801σÄƒσoïμò░μì«20221124Σ┐«μö╣/Figure5/._db:db+EMPA
- 0801σÄƒσoïμò░μì«20221124Σ┐«μö╣/Figure5/db:m/
- __MACOSX/0801σÄƒσoïμò░μì«20221124Σ┐«μö╣/Figure5/._db:m
- 0801σÄƒσoïμò░μì«20221124Σ┐«μö╣/Figure5/Figure5.xlsx
- __MACOSX/0801σÄƒσoïμò░μì«20221124Σ┐«μö╣/Figure5/._Figure5.xlsx
- 0801σÄƒσoïμò░μì«20221124Σ┐«μö╣/Figure2/Cardiac systolic function/
- __MACOSX/0801σÄƒσoïμò░μì«20221124Σ┐«μö╣/Figure2/._Cardiac systolic function
- 0801σÄƒσoïμò░μì«20221124Σ┐«μö╣/Figure2/.DS_Store
- __MACOSX/0801σÄƒσoïμò░μì«20221124Σ┐«μö╣/Figure2/._.DS_Store
- 0801σÄƒσoïμò░μì«20221124Σ┐«μö╣/Figure2/E:e'/
- 0801σÄƒσoïμò░μì«20221124Σ┐«μö╣/Figure2/Figure 2.xlsx
- __MACOSX/0801σÄƒσoïμò░μì«20221124Σ┐«μö╣/Figure2/._Figure 2.xlsx
- 0801σÄƒσoïμò░μì«20221124Σ┐«μö╣/Figure2/Cardiac diastolic function/
- __MACOSX/0801σÄƒσoïμò░μì«20221124Σ┐«μö╣/Figure2/._Cardiac diastolic function
- 0801σÄƒσoïμò░μì«20221124Σ┐«μö╣/Figure3/db:db-9-hyperemic CFV.tif
- __MACOSX/0801σÄƒσoïμò░μì«20221124Σ┐«μö╣/Figure3/._db:db-9-hyperemic CFV.tif
- 0801σÄƒσoïμò░μì«20221124Σ┐«μö╣/Figure3/.DS_Store
- __MACOSX/0801σÄƒσoïμò░μì«20221124Σ┐«μö╣/Figure3/._.DS_Store
- 0801σÄƒσoïμò░μì«20221124Σ┐«μö╣/Figure3/db:db+EMPA-1-hyperemic CFV.tif
- __MACOSX/0801σÄƒσoïμò░μì«20221124Σ┐«μö╣/Figure3/._db:db+EMPA-1-hyperemic CFV.tif
- 0801σÄƒσoïμò░μì«20221124Σ┐«μö╣/Figure3/db:m-5-baseline CFV.tif
- __MACOSX/0801σÄƒσoïμò░μì«20221124Σ┐«μö╣/Figure3/._db:m-5-baseline CFV.tif
- 0801σÄƒσoïμò░μì«20221124Σ┐«μö╣/Figure3/db:db-9-baseline CFV.tif
- __MACOSX/0801σÄƒσoïμò░μì«20221124Σ┐«μö╣/Figure3/._db:db-9-baseline CFV.tif
- 0801σÄƒσoïμò░μì«20221124Σ┐«μö╣/Figure3/db:m-5-hyperemic CFV.tif
- __MACOSX/0801σÄƒσoïμò░μì«20221124Σ┐«μö╣/Figure3/._db:m-5-hyperemic CFV.tif
- 0801σÄƒσoïμò░μì«20221124Σ┐«μö╣/Figure3/db:db+EMPA-1-baseline CFV.tif
- __MACOSX/0801σÄƒσoïμò░μì«20221124Σ┐«μö╣/Figure3/._db:db+EMPA-1-baseline CFV.tif
- 0801σÄƒσoïμò░μì«20221124Σ┐«μö╣/Figure3/Figure3.xlsx
- __MACOSX/0801σÄƒσoïμò░μì«20221124Σ┐«μö╣/Figure3/._Figure3.xlsx
- 0801σÄƒσoïμò░μì«20221124Σ┐«μö╣/Figure4/Capillary number/
- __MACOSX/0801σÄƒσoïμò░μì«20221124Σ┐«μö╣/Figure4/._Capillary number
- 0801σÄƒσoïμò░μì«20221124Σ┐«μö╣/Figure4/.DS_Store
- __MACOSX/0801σÄƒσoïμò░μì«20221124Σ┐«μö╣/Figure4/._.DS_Store
- 0801σÄƒσoïμò░μì«20221124Σ┐«μö╣/Figure4/Capillary diameter/
- __MACOSX/0801σÄƒσoïμò░μì«20221124Σ┐«μö╣/Figure4/._Capillary diameter
- 0801σÄƒσoïμò░μì«20221124Σ┐«μö╣/Figure4/Figure4.xlsx
- __MACOSX/0801σÄƒσoïμò░μì«20221124Σ┐«μö╣/Figure4/._Figure4.xlsx
- 0801σÄƒσoïμò░μì«20221124Σ┐«μö╣/Figure1/FIigure1.xlsx
- __MACOSX/0801σÄƒσoïμò░μì«20221124Σ┐«μö╣/Figure1/._FIigure1.xlsx
- 0801σÄƒσoïμò░μì«20221124Σ┐«μö╣/Figure5/db:db/.DS_Store
- __MACOSX/0801σÄƒσoïμò░μì«20221124Σ┐«μö╣/Figure5/db:db/._.DS_Store
- 0801σÄƒσoïμò░μì«20221124Σ┐«μö╣/Figure5/db:db/db:db-10-DAPI-x40.tif
- __MACOSX/0801σÄƒσoïμò░μì«20221124Σ┐«μö╣/Figure5/db:db/._db:db-10-DAPI-x40.tif
- 0801σÄƒσoïμò░μì«20221124Σ┐«μö╣/Figure5/db:db/db:db-10-NG2-x40.tif
- __MACOSX/0801σÄƒσoïμò░μì«20221124Σ┐«μö╣/Figure5/db:db/._db:db-10-NG2-x40.tif
- 0801σÄƒσoïμò░μì«20221124Σ┐«μö╣/Figure5/db:db/db:db-10-IB4-x40.tif
- __MACOSX/0801σÄƒσoïμò░μì«20221124Σ┐«μö╣/Figure5/db:db/._db:db-10-IB4-x40.tif
- 0801σÄƒσoïμò░μì«20221124Σ┐«μö╣/Figure5/db:db/db:db-10-Merge-x40.tif
- __MACOSX/0801σÄƒσoïμò░μì«20221124Σ┐«μö╣/Figure5/db:db/._db:db-10-Merge-x40.tif
- 0801σÄƒσoïμò░μì«20221124Σ┐«μö╣/Figure5/db:db+EMPA/.DS_Store
- __MACOSX/0801σÄƒσoïμò░μì«20221124Σ┐«μö╣/Figure5/db:db+EMPA/._.DS_Store
- 0801σÄƒσoïμò░μì«20221124Σ┐«μö╣/Figure5/db:db+EMPA/db:db+EMPA-10-Merge-x40.tif
- __MACOSX/0801σÄƒσoïμò░μì«20221124Σ┐«μö╣/Figure5/db:db+EMPA/._db:db+EMPA-10-Merge-x40.tif
- 0801σÄƒσoïμò░μì«20221124Σ┐«μö╣/Figure5/db:db+EMPA/db:db+EMPA-10-DAPI-x40.tif
- __MACOSX/0801σÄƒσoïμò░μì«20221124Σ┐«μö╣/Figure5/db:db+EMPA/._db:db+EMPA-10-DAPI-x40.tif
- 0801σÄƒσoïμò░μì«20221124Σ┐«μö╣/Figure5/db:db+EMPA/db:db+EMPA-10-IB4-x40.tif
- __MACOSX/0801σÄƒσoïμò░μì«20221124Σ┐«μö╣/Figure5/db:db+EMPA/._db:db+EMPA-10-IB4-x40.tif
- 0801σÄƒσoïμò░μì«20221124Σ┐«μö╣/Figure5/db:db+EMPA/db:db+EMPA-10-NG2-x40.tif
- __MACOSX/0801σÄƒσoïμò░μì«20221124Σ┐«μö╣/Figure5/db:db+EMPA/._db:db+EMPA-10-NG2-x40.tif
- 0801σÄƒσoïμò░μì«20221124Σ┐«μö╣/Figure5/db:m/.DS_Store
- __MACOSX/0801σÄƒσoïμò░μì«20221124Σ┐«μö╣/Figure5/db:m/._.DS_Store
- 0801σÄƒσoïμò░μì«20221124Σ┐«μö╣/Figure5/db:m/db:m-5-DAPI-x40.tif
- __MACOSX/0801σÄƒσoïμò░μì«20221124Σ┐«μö╣/Figure5/db:m/._db:m-5-DAPI-x40.tif
- 0801σÄƒσoïμò░μì«20221124Σ┐«μö╣/Figure5/db:m/db:m-5-IB4-x40.tif
- __MACOSX/0801σÄƒσoïμò░μì«20221124Σ┐«μö╣/Figure5/db:m/._db:m-5-IB4-x40.tif
- 0801σÄƒσoïμò░μì«20221124Σ┐«μö╣/Figure5/db:m/db:m-5-NG2-x40.tif
- __MACOSX/0801σÄƒσoïμò░μì«20221124Σ┐«μö╣/Figure5/db:m/._db:m-5-NG2-x40.tif
- 0801σÄƒσoïμò░μì«20221124Σ┐«μö╣/Figure5/db:m/db:m-5-Merge-x40.tif
- __MACOSX/0801σÄƒσoïμò░μì«20221124Σ┐«μö╣/Figure5/db:m/._db:m-5-Merge-x40.tif
- 0801σÄƒσoïμò░μì«20221124Σ┐«μö╣/Figure2/Cardiac systolic function/db:db-2-systolic.tif
- __MACOSX/0801σÄƒσoïμò░μì«20221124Σ┐«μö╣/Figure2/Cardiac systolic function/._db:db-2-systolic.tif
- 0801σÄƒσoïμò░μì«20221124Σ┐«μö╣/Figure2/Cardiac systolic function/db:m-1-systolic.tif
- __MACOSX/0801σÄƒσoïμò░μì«20221124Σ┐«μö╣/Figure2/Cardiac systolic function/._db:m-1-systolic.tif
- 0801σÄƒσoïμò░μì«20221124Σ┐«μö╣/Figure2/Cardiac systolic function/db:db+EMPA-5-systolic.tif
- __MACOSX/0801σÄƒσoïμò░μì«20221124Σ┐«μö╣/Figure2/Cardiac systolic function/._db:db+EMPA-5-systolic.tif
- 0801σÄƒσoïμò░μì«20221124Σ┐«μö╣/Figure2/E:e'/db:db_2021-09-07-11-16-33.tif
- __MACOSX/0801σÄƒσoïμò░μì«20221124Σ┐«μö╣/Figure2/E:e'/._db:db_2021-09-07-11-16-33.tif
- 0801σÄƒσoïμò░μì«20221124Σ┐«μö╣/Figure2/E:e'/db:db+EMPA_2021-09-07-11-02-05.tif
- __MACOSX/0801σÄƒσoïμò░μì«20221124Σ┐«μö╣/Figure2/E:e'/._db:db+EMPA_2021-09-07-11-02-05.tif
- 0801σÄƒσoïμò░μì«20221124Σ┐«μö╣/Figure2/E:e'/db:m_2021-09-07-11-24-45.tif
- __MACOSX/0801σÄƒσoïμò░μì«20221124Σ┐«μö╣/Figure2/E:e'/._db:m_2021-09-07-11-24-45.tif
- 0801σÄƒσoïμò░μì«20221124Σ┐«μö╣/Figure2/Cardiac diastolic function/db:db+EMPA-4-diastolic.tif
- __MACOSX/0801σÄƒσoïμò░μì«20221124Σ┐«μö╣/Figure2/Cardiac diastolic function/._db:db+EMPA-4-diastolic.tif
- 0801σÄƒσoïμò░μì«20221124Σ┐«μö╣/Figure2/Cardiac diastolic function/db:db-2-diastolic.tif
- __MACOSX/0801σÄƒσoïμò░μì«20221124Σ┐«μö╣/Figure2/Cardiac diastolic function/._db:db-2-diastolic.tif
- 0801σÄƒσoïμò░μì«20221124Σ┐«μö╣/Figure2/Cardiac diastolic function/db:m-5-diastolic.tif
- __MACOSX/0801σÄƒσoïμò░μì«20221124Σ┐«μö╣/Figure2/Cardiac diastolic function/._db:m-5-diastolic.tif
- 0801σÄƒσoïμò░μì«20221124Σ┐«μö╣/Figure4/Capillary number/.DS_Store
- __MACOSX/0801σÄƒσoïμò░μì«20221124Σ┐«μö╣/Figure4/Capillary number/._.DS_Store
- 0801σÄƒσoïμò░μì«20221124Σ┐«μö╣/Figure4/Capillary number/db:db-8-LV-IB4-x40.tif
- __MACOSX/0801σÄƒσoïμò░μì«20221124Σ┐«μö╣/Figure4/Capillary number/._db:db-8-LV-IB4-x40.tif
- 0801σÄƒσoïμò░μì«20221124Σ┐«μö╣/Figure4/Capillary number/db:db+EMPA-3-LV-IB4-x40.tif
- __MACOSX/0801σÄƒσoïμò░μì«20221124Σ┐«μö╣/Figure4/Capillary number/._db:db+EMPA-3-LV-IB4-x40.tif
- 0801σÄƒσoïμò░μì«20221124Σ┐«μö╣/Figure4/Capillary number/db:m-4-LV-IB4-x40.tif
- __MACOSX/0801σÄƒσoïμò░μì«20221124Σ┐«μö╣/Figure4/Capillary number/._db:m-4-LV-IB4-x40.tif
- 0801σÄƒσoïμò░μì«20221124Σ┐«μö╣/Figure4/Capillary diameter/.DS_Store
- __MACOSX/0801σÄƒσoïμò░μì«20221124Σ┐«μö╣/Figure4/Capillary diameter/._.DS_Store
- 0801σÄƒσoïμò░μì«20221124Σ┐«μö╣/Figure4/Capillary diameter/db:db-4-LV-IB4-x40.tif
- __MACOSX/0801σÄƒσoïμò░μì«20221124Σ┐«μö╣/Figure4/Capillary diameter/._db:db-4-LV-IB4-x40.tif
- 0801σÄƒσoïμò░μì«20221124Σ┐«μö╣/Figure4/Capillary diameter/db:db+EMPA-9-LV-IB4-x40.tif
- __MACOSX/0801σÄƒσoïμò░μì«20221124Σ┐«μö╣/Figure4/Capillary diameter/._db:db+EMPA-9-LV-IB4-x40.tif
- 0801σÄƒσoïμò░μì«20221124Σ┐«μö╣/Figure4/Capillary diameter/db:m-5-LV-IB4-x40.tif
- __MACOSX/0801σÄƒσoïμò░μì«20221124Σ┐«μö╣/Figure4/Capillary diameter/._db:m-5-LV-IB4-x40.tif
