# Supplementary material for: Empagliflozin inhibits coronary microvascular dysfunction and reduces cardiac pericyte loss in db/db mice
Source: Front Cardiovasc Med. 2022 Dec 16;9:995216. doi: 10.3389/fcvm.2022.995216 (PMC9800791; doi:10.3389/fcvm.2022.995216)
Supplement: Supplementary file 3 [file Data_Sheet_1.ZIP › 0801σÄƒσoïμò░μì«20221124Σ┐«μö╣/Figure5/Figure5.xlsx]

## Sheet: Figure5B-Pericyte number
Raw data
Figure5B-Pericyte number
db/m	db/db	db/db+EMPA
15	10	11
11	7	9
14	7	6
9	6	11
13	6	9
12	8	12
14	9	13
12	8	9
10	7	10
15	6	10
11	7	12
	9	5
	9	5
	8
	7
	7

## Sheet: Figure5C-Pericyte coverage
Raw data
Figure5C-Pericyte coverage
db/m	db/db	db/db+EMPA
56.4622	44.3854	71.2899
66.4313	44.5947	74.4796
64.5261	52.8054	80.2049
63.0547	60.545	57.781
58.4235	61.3623	68.1869
56.5223	49.3959	65.6738
78.8512	67.1739	55.2194
71.1804	68.4168	59.8287
80.5816	64.3766	54.3558
58.2362	53.3836	54.4036
61.7888	48.9218	54.662
69.5938	50.7638	48.7702
61.0893	48.4885	61.5518
68.8436	62.3876	52.8875
57.3089	62.0904	47.2832
63.1631	40.9205	56.8416
68.6817	56.5959	54.7009
68.2927	37.1223	55.8751
63.9247	69.5652	76.0215
71.3972	46.2867	83.088
69.021	60.692	90.8101
63.8459	54.3323	80.7373
63.9346	51.09	92.1092
64.6894	42.577	40.8204
73.4441	61.178	43.5887
62.3387	54.3117	48.1785
76.7286	71.7519	60.6121
60.4945	61.7948	59.899
74.4257	59.5652	62.3985
67.0961	53.1894	58.1052
65.1191	54.4671	47.2101
53.73	54.6849	53.2285
63.5243	46.7136	54.4302
66.2961	48.332	63.1712
66.8402	39.8649	49.9038
	38.4121	53.471
	47.3136	50.3822
	56.8005	41.0493
	50.9752	45.2333
	53.7557	49.672
	55.1225	92.0838
	56.1829	77.6489
	50.927	95.5087
	47.7518	44.9048
	44.4012	47.4478
	52.0004	54.3648
	64.4167	73.8883
	49.1845	64.5623
	46.9535	66.3089
	50.504	58.5615
	39.0562	55.4448
	46.5746	59.0398
	59.6133	67.5584
	50.4789	68.4316
	51.1929	76.7446
	46.8001	50.6949
		54.8462
		54.7234
		49.8194
		49.3178
		60.1789
