# Supplementary material for: Empagliflozin inhibits coronary microvascular dysfunction and reduces cardiac pericyte loss in db/db mice
Source: Front Cardiovasc Med. 2022 Dec 16;9:995216. doi: 10.3389/fcvm.2022.995216 (PMC9800791; doi:10.3389/fcvm.2022.995216)
Supplement: Supplementary file 3 [file Data_Sheet_1.ZIP › 0801σÄƒσoïμò░μì«20221124Σ┐«μö╣/Figure2/Figure 2.xlsx]

## Sheet: Figure2
Raw data
Figure 2
Mouse	LVEF (%)					LVFS (%)					E/A					E/e'
	8 wk	10 wk	12 wk	14 wk	16 wk	8 wk	10 wk	12 wk	14 wk	16 wk	8 wk	10 wk	12 wk	14 wk	16 wk	16 wk
db/m-1	90.7439	90.3264	87.0477	90.47	72.0846	61.1605	60.2711	55.8191	60.578	40.2757	1.88423	1.39343	1.25595	1.2077	1.55556	44.013
db/m-2	92.7601	89.1317	88.0417	95.352	81.5206	64.1009	58.2859	56.9963	69.657	49.1552	2.04797	2.23508	1.70551	1.7222	1.44326	30.923
db/m-3	82.6977	88.3154	86.798	88.779	79.808	50.4025	57.7363	55.158	57.895	47.4398	1.94509	1.24196	1.72144	1.4178	1.53019	29.9676
db/m-4	83.5468	87.0845	94.5895	88.256	86.8695	51.7193	55.7282	67.9673	57.042	55.4364	1.54045	1.41001	1.6781	1.7859	1.85386	47.1658
db/m-5	81.0746	86.1503	91.2981	80.844	85.6743	49.0797	54.9183	61.7647	48.1214	54.24	1.44098	1.55146	1.71281	1.4711	1.05584	40.8163
db/m-6	88.4188	84.3761	89.2835	79.8924	88.2507	57.8844	52.5337	58.906	47.4809	57.3574	1.42751	1.45815	1.33691	1.4072	1.35874	37.9351
db/db-1	87.4285	91.6968	96.9013	95.22	97.3271	55.954	62.6125	73.5027	69.399	74.8614	1.41772	1.55659	1.18344	1.5701	NA	NA
db/db-2	86.1544	84.0171	92.1511	91.946	90.1138	54.2758	51.9386	62.7552	62.556	59.3617	2.03254	1.90501	1.4953	1.9497	1.1	30.9849
db/db-3	80.9014	87.9543	94.7652	95.693	98.7705	48.6448	57.2592	67.8851	70.17	80.9612	1.45005	1.20257	1.2453	1.3096	1	37.0705
db/db-4	78.3442	88.2607	92.1894	87.387	87.416	46.1469	57.1633	62.8693	55.556	56.3636	1.78603	1.65671	1.81024	1.4051	1.4	37.1801
db/db-5	86.1865	90.3946	97.4513	86.5921	83.7916	54.8795	60.3114	75.0443	55.0989	51.7301	1.88147	1.61831	1.35789	2.0369	1.3	59.5056
db/db-6	82.4424	93.132	98.084	97.543	88.2629	50.3487	64.7334	77.874	75.084	57.2965	1.43281	1.37975	1.42953	1.3194	NA	NA
db/db-7	87.5911	91.5172	94.6112	95.065	96.0836	56.5196	61.1825	67.7407	68.247	71.6923	1.51148	1.30788	1.12985	1.1551	NA	NA
db/db-8	85.8583	90.413	96.5491	95.619	88.5837	54.2794	60.6636	73.6988	70.154	57.9299	1.358	1.41683	1.58362	1.2775	1.4	43.0061
db/db-9	90.0864	84.2123	93.2264	90.021	92.9794	60.4445	52.5476	65.0355	59.746	64.9746	1.70273	1.37911	1.48854	1.7463	NA	NA
db/db-10	90.9697	86.6511	92.7308	94.181	78.8385	60.9207	55.15	63.9752	66.726	46.5991	1.50045	1.26864	1.51668	2.0299	1.4	45.7446
db/db+EMPA-1	88.8989	87.817	89.2981	90.549	81.4789	58.0844	56.5777	58.5042	59.901	48.8916	1.46805	1.14758	1.60824	1.4739	NA	NA
db/db+EMPA-2	91.227	91.4921	95.1435	94.787	88.5941	61.4479	61.8671	69.0612	67.416	57.9901	1.79905	1.31014	1.45771	1.7447	NA	NA
db/db+EMPA-3	84.0938	89.1369	96.5901	96.668	96.364	51.8803	58.5732	72.4119	72.584	71.785	2.03592	1.54199	1.5358	1.5294	1.1	48.5156
db/db+EMPA-4	86.7321	86.834	95.6545	93.384	89.6291	55.3126	55.6205	70.1803	65	59.5082	1.43083	1.48177	1.63071	1.4748	1.23083	76.7679
db/db+EMPA-5	87.7701	92.9798	95.2591	88.183	87.7605	56.4508	64.5155	69.7296	56.714	56.3567	1.32496	1.3304	1.20258	1.4227	NA	NA
db/db+EMPA-6	86.6783	88.3767	90.5557	87.0259	89.5189	55.2443	57.0623	60.6239	55.0544	59.3442	1.78441	1.5608	1.47628	1.7295	NA	NA
db/db+EMPA-7	87.8259	83.6056	93.2623	91.469	81.9446	57.1313	51.5454	64.8242	61.765	50	1.9879	1.44192	1.40382	1.4687	1.6	30.1314
db/db+EMPA-8	85.3114	88.6909	91.6097	88.615	92.168	53.5194	58.0328	62.8935	57.858	63.9535	1.39369	1.40316	1.30873	1.6001	1.2	60.3208
db/db+EMPA-9	83.9419	90.6094	93.3262	94.323	89.6775	51.6786	60.6929	65.3387	67.496	58.4746	1.92854	1.94937	1.4804	1.7734	1.4	54.1053
db/db+EMPA-10	89.8994	93.1646	98.8343	86.475	92.4238	59.6626	65.0294	81.0998	54.699	63.5135	1.50049	1.60241	1.71575	1.3171	1.1	37.8131
db/db+EMPA-11	88.9694	91.0058	97.4615	87.585	96.6905	58.8315	62.2359	75.4203	55.315	72.9537	1.40006	1.53489	1.34857	1.4476	NA	NA
