# Supplementary material for: Empagliflozin inhibits coronary microvascular dysfunction and reduces cardiac pericyte loss in db/db mice
Source: Front Cardiovasc Med. 2022 Dec 16;9:995216. doi: 10.3389/fcvm.2022.995216 (PMC9800791; doi:10.3389/fcvm.2022.995216)
Supplement: Supplementary file 3 [file Data_Sheet_1.ZIP › 0801σÄƒσoïμò░μì«20221124Σ┐«μö╣/Figure3/Figure3.xlsx]

## Sheet: Sheet1
Raw data
Figure 3
Mouse	Baseline CFV (mm/s)					Hyperemic CFV (mm/s)					CFR
	0 wk	2 wk	4 wk	6 wk	8 wk	0 wk	2 wk	4 wk	6 wk	8 wk	0 wk	2 wk	4 wk	6 wk	8 wk
db/m-1	372.359	335.221	405.908	364.568	239.4	947.907	976.996	1026.89	842.385	1033.45	2.54568	2.91449	2.52986	2.31064	4.31685
db/m-2	414.174	270.769	288.259	354.163	342.54	998.038	1012.92	852.114	971.001	1125.65	2.40971	3.74089	2.95608	2.74168	3.28618
db/m-3	274.772	386.128	329.879	224.471	231.558	831.722	941.61	953.469	688.868	668.015	3.02695	2.4386	2.89036	3.06885	2.88487
db/m-4	314.015	264.257	287.994	342.539	378.622	1027.83	918.793	863.941	1073.61	1040.9	3.27318	3.4769	2.99986	3.13428	2.74919
db/m-5	358.575	359.947	293.747	268.946	409.322	917.759	848.548	799.616	757.359	1177.81	2.55946	2.35743	2.72213	2.81603	2.87747
db/m-6	304.939	319.365	301.714	338.678	327.192	783.96	786.307	930.126	1153.1	1100.3	2.57088	2.4621	3.0828	3.4047	3.36286
db/db-1	343.009	458.021	465.846	442.225	511.69	836.132	876.807	893.986	978.022	887.697	2.43764	1.91434	1.91906	2.21159	1.73483
db/db-2	326.278	294.226	349.542	337.917	368.798	849.284	796.17	743.355	812.056	889.4	2.60295	2.70598	2.12665	2.40312	2.41162
db/db-3	369.702	305.653	454.993	416.482	307.739	905.797	739.476	844.534	721.036	733.99	2.45007	2.41933	1.85615	1.73125	2.3851
db/db-4	299.211	273.323	369.654	340.898	440.079	943.795	568.713	946.044	825.335	842.637	3.15428	2.08074	2.55927	2.42106	1.91474
db/db-5	399.154	361.025	418.832	387.976	452.822	892.133	936.917	921.203	852.992	760.93	2.23506	2.59516	2.19946	2.19857	1.68042
db/db-6	402.694	284.505	NA	355.515	382.387	1001.94	781.89	NA	792.679	744.394	2.4881	2.74825	NA	2.22966	1.9467
db/db-7	348.048	366.003	416.009	384.903	444.985	1120.05	818.586	953.554	819.663	795.842	3.21809	2.23656	2.29215	2.12953	1.78847
db/db-8	288.717	303.877	329.236	415.046	429.579	1013.64	850.013	742.042	909.303	808.466	3.51083	2.79723	2.25383	2.19085	1.88199
db/db-9	383.088	383.975	349.587	375.121	455.383	865.301	852.093	790.706	963.954	837.09	2.25876	2.21914	2.26183	2.56971	1.83821
db/db-10	443.937	266.483	324.591	391.415	419.021	901.223	767.165	773.277	857.425	747.347	2.03007	2.87885	2.38231	2.19058	1.78356
db/db+EMPA-1	412.599	277.421	307.17	322.864	343.543	872.554	820.08	934.818	1118.85	947.2	2.11478	2.95608	3.04333	3.46538	2.75715
db/db+EMPA-2	373.472	364.402	394.224	405.02	352.903	1354.04	967.948	1110.94	963.455	1064.38	3.62555	2.65626	2.81806	2.37878	3.01607
db/db+EMPA-3	400.605	399.327	505.715	348.272	407.241	981.805	969.48	1259.85	863.941	1303.97	2.45081	2.42779	2.49123	2.48065	3.20196
db/db+EMPA-4	375.762	245.928	261.894	252.126	290.979	912.59	946.738	823.528	660.674	688.868	2.42864	3.84966	3.14451	2.62041	2.36742
db/db+EMPA-5	314.586	303.259	422.338	451.378	386.771	840.621	976.681	900.333	958.3	944.313	2.67215	3.22062	2.13178	2.12306	2.44153
db/db+EMPA-6	308	278.121	346.187	402.459	372.369	852.77	811.275	1036.3	1081.57	1104.29	2.76874	2.91698	2.99346	2.68741	2.96559
db/db+EMPA-7	329.136	282.722	291.855	248.566	409.13	862.128	930.137	820.465	679.994	941.915	2.61936	3.28994	2.81121	2.73567	2.30224
db/db+EMPA-8	363.564	431.78	305.951	425.61	350.242	890.432	1087.7	753.783	911.982	830.057	2.44917	2.5191	2.86627	2.14276	2.36995
db/db+EMPA-9	400.657	374.399	217.111	232.258	261.275	786.365	855.265	696.419	696.529	756.597	1.96269	2.28437	3.20767	2.99894	2.89578
db/db+EMPA-10	273.423	346.005	292.826	384.9	291.939	675.167	891.053	1049.68	870.649	929.241	2.46931	2.57526	3.58465	2.26201	3.18299
db/db+EMPA-11	250.039	339.843	307.171	364.449	278.189	1000.77	873.008	793.132	1154.85	956.725	4.00246	2.56886	2.58205	3.16876	3.43912
