# Supplementary material for: Empagliflozin inhibits coronary microvascular dysfunction and reduces cardiac pericyte loss in db/db mice
Source: Front Cardiovasc Med. 2022 Dec 16;9:995216. doi: 10.3389/fcvm.2022.995216 (PMC9800791; doi:10.3389/fcvm.2022.995216)
Supplement: Supplementary file 3 [file Data_Sheet_1.ZIP › 0801σÄƒσoïμò░μì«20221124Σ┐«μö╣/Figure4/Figure4.xlsx]

## Sheet: Figure4B-Capillary number
Raw data
Figure 4B
db/m	db/db	db/db+EMPA
88	72	67
81	78	73
83	66	79
93	69	105
98	96	101
135	84	76
111	79	75
140	80	62
108	68	78
108	74	71
93	75	86
110	62	82
104	70	77
128	65	74
134	70	82
133	74	94
87	66	76
124	67	74
93	59	62
100	63	80						s
107	83	72
96	69	76
	67	89
	82	76
	83	89
	80	73
	69	77
		78
		121
		88
		95
		104
		106
		83

## Sheet: Figure4D-Capillary diameter
Raw data
Figure 4B
db/m	db/db	db/db+EMPA
9.416	12.998	14.499
9.377	13.767	11.649
10.031	10.857	14.444
10.01	14.406	10.854
10.01	12.308	7.915
9.959	10.049	8.001
11.552	10.052	10.811
9.448	11.573	10.154
8.05	9.449	10.104
9.509	12.914	11.58
10.785	13.554	14.328
10.811	15.043	14.409
9.41	14.384	11.507
11.62	16.425	15.195
10.866	10.805	13.67
12.964	13.652	15.261
11.566	12.233	11.556
12.193	15.791	14.427
10.13	15.197	11.573
10.075	15.099	13.022
9.422	15.169	11.544
9.645	14.332	11.573
9.508	14.468	12.988
9.154	13.553	13.691
9.108	12.99	11.519
9.34	12.328	11.561
9.398	10.845	12.151
9.467	13.7	14.524
8.762	10.641	8.527
9.293	8.643	9.4
10.117	9.297	12.155
9.042	9.31	10.207
7.321	9.341	7.862
9.448	12.844	7.976
10.484	12.966	10.743
10.159	14.371	9.402
9.403	14.378	10.089
11.514	16.417	10.819
10.845	10.716	12.343
11.412	12.205	13.382
11.466	12.205	11.459
10.772	14.479	13.777
10.117	13.712	11.641
9.369	13.671	13.029
8.004	14.344	10.94
9.404	13.05	11.808
9.302	13.676	10.851
8.03	12.311	12.942
8.592	11.595	11.522
7.815	11.552	10.799
9.328	10.366	12.285
9.395	13.696	12.209
7.953	10.111	11.425
8.739	8.574	10.852
9.384	8.673	10.428
8.702	8.772	11.552
7.237	9.312	8.117
9.362	11.431	8.794
9.687	12.321	10.063
10.123	14.321	10.171
9.402	12.967	7.233
11.504	15.798	7.88
10.14	10.692	10.04
10.901	11.575	9.036
10.833	12.158	10.088
9.423	12.287	10.713
9.373	13.671	10.767
8.702	13	10.072
7.988	13.788	10.833
9.44	12.292	12.331
8.666	12.325	11.586
7.957	11.573	10.778
		10.851
		11.571
		10.821
		12.213
		10.116
		10.778
		12.235
		11.555
		10.862
		9.302
		10.108
		11.519
