# Supplementary material for: Empagliflozin inhibits coronary microvascular dysfunction and reduces cardiac pericyte loss in db/db mice
Source: Front Cardiovasc Med. 2022 Dec 16;9:995216. doi: 10.3389/fcvm.2022.995216 (PMC9800791; doi:10.3389/fcvm.2022.995216)
Supplement: Supplementary file 3 [file Data_Sheet_1.ZIP › 0801σÄƒσoïμò░μì«20221124Σ┐«μö╣/Figure1/FIigure1.xlsx]

## Sheet: Figure 1
Raw data
Figure 1
Mouse	Body weight (g)					FBG (mmol/l)					SBP (mmHg)					Urine volume (ml/24h)
	0 wk	2 wk	4 wk	6 wk	8 wk	0 wk	2 wk	4 wk	6 wk	8 wk	0 wk	2 wk	4 wk	6 wk	8 wk
db/m-1	26	27.1	28.3	29.8	30.2	7.2	3.7	8.1	5.7	5.5	125.681	113.58	114.65	120.53	136.07	1.1
db/m-2	25.7	28.3	28.9	29.6	30.4	6.4	3.9	5.4	4.6	4.4	127.6	123.78	120.7	123.98	117.93	2.4
db/m-3	23.8	24.9	26.7	27.7	28.9	5.5	4.6	6.7	7.1	5.3	123.367	123.88	131.25	106.8	121.08	2
db/m-4	25.8	27.3	28.7	28.9	NA	5.9	3.8	6	8.5	4.7	118.095	119.42	127.2	122.01	109.25	1.6
db/m-5	25.8	27.2	28.4	31	29.4	5.2	3.9	5	7.1	5.4	119.762	115.91	125.95	113.91	115.5	1.6
db/m-6	25.2	26.5	27.7	29.2	30	7.2	4.1	7.5	7.7	4.7	105.133	103.87	117.31	110.75	109.53	2
db/db-1	35.8	39.4	42.5	43.4	43.9	5	15.1	17.3	24.4	19	122.7	132.48	124.3	111.54	135.89	4.1
db/db-2	35.7	41.3	44.8	46.6	48.8	8.4	11.9	10	12.9	19.6	128.5	117.22	108.6	100.61	112.76	4
db/db-3	36.2	41.6	43	42.1	38	4.7	13.8	17	13.6	13.7	113.1	127.91	99.54	113.84	104.08	1.8
db/db-4	36.2	38.4	39.2	40.2	37.4	7.5	17.7	17.4	15.9	15	116.9	123.35	108.99	119.25	119	2.2
db/db-5	34.3	41.2	43.3	45.3	46.5	8.1	16.7	16.6	11.1	20.6	113.5	122.86	131.45	106.3	121.52	2.1
db/db-6	35.3	37.4	35.9	35.8	35.4	12	25.4	25.8	9.8	26.3	129.8	137.63	102.17	114.28	119.18	NA
db/db-7	35	38.3	36.3	33.7	32.9	9.9	28.1	27	20.9	28.5	119.8	111.28	114.41	101.76	98.45	NA
db/db-8	33.5	39.2	40.2	40	41.1	12.1	23.5	30	22.1	21.4	100.4	98.26	117.46	122.94	112.15	NA
db/db-9	38.1	45.3	48.7	51.8	55.4	4.8	8	8.6	8.1	11.4	137	123.02	100.3	111.15	112.44	4.4
db/db-10	34	37.3	39.5	41.3	43.7	8.3	10.8	13.7	13.7	18	116.2	112.14	NA	101.52	105.36	4.3
db/db+EMPA-1	36.2	38.2	38.2	39	38.6	9.1	11.6	5.7	3.3	6.5	136.6	112.92	110.49	112.52	90.84	NA
db/db+EMPA-2	36.3	41	44.9	47	50.8	13.9	10.9	9.9	4.5	6.5	114.5	106.09	117.51	111.33	118.9	4.6
db/db+EMPA-3	35.5	39.8	42.5	43.5	47.8	7.3	5.4	6.7	5	5.3	131.9	115.6	99.49	103.94	95.35	3
db/db+EMPA-4	35.5	39.7	43.4	44.3	50	6.6	5.8	5.9	5.6	5.5	113.2	112.16	109.63	111.08	109.78	5
db/db+EMPA-5	35.9	40.6	41.2	44.6	48.5	14.5	8.5	7.6	5	6.6	108.3	101.84	121.17	99.87	115.01	5.6
db/db+EMPA-6	36.6	41.4	43.2	47.4	52.2	8.9	7	9.2	4.9	5.7	111	126.46	112.35	120.16	122.36	3.2
db/db+EMPA-7	35.5	41.8	45.5	48.3	51.9	6	4.9	5.5	4.7	4.6	119.5	124.25	108.81	127	118.71	2
db/db+EMPA-8	37.6	43.8	48.8	52.4	57	5.3	5.5	5.3	4.7	5.1	112.9	106.06	115.48	139.79	109.58	3.6
db/db+EMPA-9	35.2	40.4	42.1	46	50.6	6.3	6.2	5.6	5.8	4.4	113.5	100.81	94.04	115.94	106.08	NA
db/db+EMPA-10	36.2	39	41.8	44.6	49.5	6.9	5.5	5.8	4.7	5.2	107.9	127.38	117.74	115.8	109.22	NA
db/db+EMPA-11	35.2	42.2	45.5	49.5	53.5	6	6.3	5.1	4.7	4.7	104.7	103.78	112.21	99.93	96.93	4.7
